# Supplementary material for: Chlorogenic acid compounds from sweetpotato (Ipomoea batatas L.) leaves facilitate megakaryocyte differentiation and thrombocytopoiesis via PI3K/AKT pathway
Source: Front Pharmacol. 2024 Aug 21;15:1414739. doi: 10.3389/fphar.2024.1414739 (PMC11375679; doi:10.3389/fphar.2024.1414739)
Supplement: Supplementary file 1 [file Table1.xlsx]

## Sheet: HEL
		1	2	3	Mean	SD
Megakaryocyte-like HEL cell count	Control group	7	6	9	7.33333	1.52753
	High-dose group	24	21	28	24.3333	3.51188
	Low-dose group	16	13	18	15.6667	2.51661
		1	2	3	X	SD
Mean fluorescence intensity	Control group	83.001	68.884	65.2499	72.3783	9.37726
	High-dose group	131.496	107.397	119.355	119.416	12.0498
	Low-dose group	120.037	99.185	102.937	107.386	11.1153
		1	2	3	Mean	SD
The proportion of polyploid cells	Control group	3.95257	4.20168	3.89105	4.0151	0.164485
%	High-dose group	11	12.963	13.0802	12.3477	1.16862
	Low-dose group	10.7692	7	7.10526	8.2915	2.14642
		1	2	3	Mean	SD
The proportion of diploid cells	Control group	96.0474	95.7983	96.1089	95.9849	0.164485
%	High-dose group	89	87.037	86.9198	87.6523	1.16862
	Low-dose group	89.2308	93	92.8947	91.7085	2.14642
		1	2	3	Mean	SD
CD41+/CD42b+	Control group	3.71	3.63	3.84	3.72667	0.105987
	High-dose group	7.31	6.67	5.87	6.61667	0.72148
	Low-dose group	5.65	4.65	5.75	5.35	0.608276
		1	2	3	Mean	SD
Apoptosis Rate	Control group	3.97	3.22	4.23	3.80667	0.524436
%	High-dose group	8.86	6.95	10.8	8.87	1.92502
	Low-dose group	8.63	6.78	6.77	7.39333	1.071

## Sheet: ITP
	0					3					6					9					12					15
	Control group	Model group	High-dose group	Low-dose group		Control group	Model group	High-dose group	Low-dose group		Control group	Model group	High-dose group	Low-dose group		Control group	Model group	High-dose group	Low-dose group		Control group	Model group	High-dose group	Low-dose group		Control group	Model group	High-dose group	Low-dose group
1	782	676	641	597	1	539	184	423	279	1	652	232	365	279	1	773	187	703	528	1	746	424	788	589	1	740	597	813	594
2	710	672	557	719	2	687	303	440	280	2	652	273	437	311	2	788	264	637	707	2	744	323	761	636	2	791	619	865	710
3	744	755	640	635	3	712	325	460	351	3	713	192	520	497	3	607	180	601	520	3	660	424	904	619	3	641	605	651	603
4	592	557	572	571	4	719	331	470	351	4	716	231	574	546	4	612	183	690	504	4	743	326	846	795	4	723	620	851	771
5	802	788	763	849	5	729	340	487	365	5	723	265	749	621	5	789	258	491	617	5	625	338	797	687	5	628	831	572	766
6	613	849	734	761	6	732	392	488	380	6	724	290	566	674	6	732	207	572	567	6	860	432	745	641	6	753	786	809	729
7	682	678	763	738	7	737	427	493	480	7	735	154	677	762	7	737	265	617	458	7	837	571	551	830	7	711	693	757	871
8	707	653	818	611	8	813	471	518	494	8	759	284	658	553	8	813	176	440	534	8	777	398	737	643	8	822	808	749	827
9	695	813	778	770	9	829	478	518	571	9	790	107	521	557	9	829	291	635	619	9	736	431	931	829	9	866	771	731	632
10	794	670	825	765	10	849	377	639	531	10	889	271	570	514	10	799	101	590	538	10	860	413	898	839	10	898	803	879	751
Mean	712.1	711.1	709.1	701.6	Mean	734.6	362.8	493.6	408.2	Mean	735.3	229.9	563.7	531.4	Mean	747.9	211.2	597.6	559.2	Mean	758.8	408	795.8	710.8	Mean	757.3	713.3	767.7	725.4
SD	71.6216	88.1343	98.7775	92.028	SD	87.8562	87.3433	59.5822	103.513	SD	68.4788	61.1236	113.277	147.815	SD	78.9141	57.7308	81.5819	71.2629	SD	78.7017	72.3878	110.649	100.331	SD	88.7043	95.8854	97.9116	92.5721

## Sheet: WB
WB					Mean	SD
pPI3K/PI3K	Control group	1	0.97	1.03	1	0.03
	Model group	0.81	0.7	0.76	0.756667	0.0550757
	High-dose group	1.11	1.01	1.18	1.1	0.08544
	Low-dose group	1.28	1.19	1.35	1.27333	0.0802081
pAKT/AKT	Control group	1	0.98	1.02	1	0.02
	Model group	0.6	0.77	0.67	0.68	0.08544
	High-dose group	0.97	1.02	1.09	1.02667	0.0602771
	Low-dose group	0.96	0.98	0.84	0.926667	0.0757188

## Sheet: ELISA
												Mean	SD
			IL-2 (pg/ml)	Normal group	50.1314	48.8659	57.5434	59.532	57.001	55.0125		54.681	4.28325
				model group	47.0581	52.4815	47.2389	49.0467	46.5158	46.1542		48.0826	2.3755
				Low dose group	51.3969	52.4815	55.0125	50.8545	53.747	52.3008		52.6322	1.53148
				High dose group	57.7242	53.9278	57.1818	57.5434	52.3008	56.8203		55.9164	2.25214
			TGF-β（pg/ml）	Normal group	53.3842	52.8285	52.8285	54.8661	54.3104	58.7559		54.4956	2.24121
				model group	41.1591	41.9	40.4181	40.7886	44.6784	43.9375		42.147	1.75985
				Low dose group	44.1227	50.4206	49.8649	45.6046	45.2341	45.0489		46.716	2.70461
				High dose group	49.6796	52.6433	55.7922	50.791	50.9763	48.383		51.3776	2.58638
			IL-10 (pg/ml)	Normal group	79.4632	79.908	83.2439	78.7961	100.146	85.4678		84.5041	8.0782
				model group	55.2227	56.1123	64.1183	58.3362	44.548	59.0034		56.2235	6.50923
				Low dose group	60.5601	55.0003	65.0079	57.4466	67.6766	66.787		62.0798	5.2144
				High dose group	72.5691	68.5661	73.4587	74.5707	73.0139	76.1274		73.051	2.54116
			TPO(pg/ml)	Normal group	113.545	84.537	123.597	113.401	110.386	114.55		110.003	13.2532
				model group	71.469	54.9545	55.0981	62.2783	56.965	69.0277		61.6321	7.22415
				Low dose group	67.1609	97.7485	82.3829	82.3829	84.1062	96.0253		84.9678	11.1068
				High dose group	99.041	100.19	80.5161	91.1428	100.764	98.8974		95.0919	7.95351
			IL-6（pg/ml）	Normal group	7.95765	8.48044	9.16007	8.48044	8.89867	7.22574		8.36717	0.693888
				model group	17.8907	17.211	16.5314	13.5515	16.4268	15.9563		16.2613	1.48951
				Low dose group	12.3491	14.6494	11.9831	10.2579	11.3558	14.4402		12.5059	1.73264
				High dose group	11.8263	9.89197	12.2968	13.7606	11.6172	12.5059		11.9831	1.26985
			TNF-α（pg/ml）	Normal group	93.2545	80.7235	89.0775	78.8248	90.9762	98.191		88.5079	7.44406
				model group	103.128	124.013	122.494	109.203	118.317	104.267		113.57	9.22908
				Low dose group	100.849	93.2545	110.342	105.786	93.2545	104.646		101.355	6.96747
				High dose group	90.5964	97.4316	88.6978	101.229	105.786	95.1532		96.4823	6.43415
			GM-CSF(pg/ml)	Normal group	43.2336	43.0599	50.7023	43.2336	53.1339	45.4916		46.4758	4.37846
				model group	79.0137	74.3241	70.6766	57.3025	73.4557	77.7979		72.0951	7.84911
				Low dose group	58.692	57.6499	56.7814	54.3498	63.3816	73.9767		60.8052	7.1051
				High dose group	55.3919	59.2131	43.0599	63.2079	55.913	59.5605		56.0577	6.96791
